# Supplementary material for: Primary Gastrointestinal T/NK Cell Lymphoma
Source: Cancers (Basel). 2021 May 29;13(11):2679. doi: 10.3390/cancers13112679 (PMC8199162; doi:10.3390/cancers13112679)
Supplement: Supplementary file 1 [file cancers-13-02679-s001.zip]

Archive with 1 entries (1 files):
- cancers-1208270-supplementary.pdf
